# Supplementary material for: Temperature-dependent responses of the hard corals Acropora sp. and Pocillopora verrucosa to molecular hydrogen
Source: PLoS One. 2025 Mar 25;20(3):e0308894. doi: 10.1371/journal.pone.0308894 (PMC11936180; doi:10.1371/journal.pone.0308894)
Supplement: S1 Data — (XLSX) [file pone.0308894.s002.xlsx]

## Sheet: Oxygen Fluxes
Date	Treatment	Species	Colony	Pnet_rate/h_m^2	R_rate/h_m^2	Pgross_rate/h_m^2
09.03.23	H2_26	Acropora_sp.	acro1	-2.54931	-49.9716	47.4223
09.03.23	H2_26	Acropora_sp.	acro2	77.1374	-111.052	188.19
09.03.23	H2_26	Acropora_sp.	acro3	-3.8161	-24.8322	21.0161
09.03.23	H2_26	Acropora_sp.	acro4	133.438	-109.991	243.429
09.03.23	H2_26	Acropora_sp.	acro5	45.7474	-68.711	114.458
09.03.23	H2_26	Acropora_sp.	acro6	72.9519	-156.211	229.163
14.03.23	CT_32	Acropora_sp.	acro1	64.3752	-99.4709	163.846
14.03.23	CT_32	Acropora_sp.	acro2	106.964	-237.264	344.228
14.03.23	CT_32	Acropora_sp.	acro3	-23.3246	-239.506	216.182
14.03.23	CT_32	Acropora_sp.	acro4	132.855	-189.894	322.749
14.03.23	CT_32	Acropora_sp.	acro5	1.14501	-84.5264	85.6714
14.03.23	CT_32	Acropora_sp.	acro6	109.5	-199.365	308.865
21.03.23	H2_32	Acropora_sp.	acro1	206.417	-200.92	407.336
21.03.23	H2_32	Acropora_sp.	acro2	128.423	-198.809	327.232
21.03.23	H2_32	Acropora_sp.	acro3	9.44567	-287.111	296.557
21.03.23	H2_32	Acropora_sp.	acro4	62.2346	-226.576	288.811
21.03.23	H2_32	Acropora_sp.	acro5	5.08613	-226.744	231.83
21.03.23	H2_32	Acropora_sp.	acro6	120.762	-200.37	321.133
25.03.23	CT_26	Acropora_sp.	acro1	NA	NA	NA
25.03.23	CT_26	Acropora_sp.	acro2	NA	NA	NA
25.03.23	CT_26	Acropora_sp.	acro3	113.248	-24.2424	137.491
25.03.23	CT_26	Acropora_sp.	acro4	80.9096	-62.963	143.873
25.03.23	CT_26	Acropora_sp.	acro5	163.534	-305.556	469.09
25.03.23	CT_26	Acropora_sp.	acro6	87.6105	-74.0741	161.685
09.03.23	H2_26	Pocillopora_verrucosa	poci1	-0.681456	-117.88	117.199
09.03.23	H2_26	Pocillopora_verrucosa	poci2	86.6135	-124.814	211.428
09.03.23	H2_26	Pocillopora_verrucosa	poci3	-7.44116	-121.128	113.687
09.03.23	H2_26	Pocillopora_verrucosa	poci4	75.2488	-129.544	204.793
09.03.23	H2_26	Pocillopora_verrucosa	poci5	79.214	-109.956	189.17
09.03.23	H2_26	Pocillopora_verrucosa	poci6	140.885	-156.273	297.158
14.03.23	CT_32	Pocillopora_verrucosa	poci1	NA	NA	NA
14.03.23	CT_32	Pocillopora_verrucosa	poci2	58.2758	-240.905	299.181
14.03.23	CT_32	Pocillopora_verrucosa	poci3	188.751	-329.224	517.975
14.03.23	CT_32	Pocillopora_verrucosa	poci4	177.379	-293.623	471.002
14.03.23	CT_32	Pocillopora_verrucosa	poci5	193.495	-236	429.495
14.03.23	CT_32	Pocillopora_verrucosa	poci6	257.219	-258.57	515.789
21.03.23	H2_32	Pocillopora_verrucosa	poci1	222.555	-324.945	547.5
21.03.23	H2_32	Pocillopora_verrucosa	poci2	172.054	-193.674	365.728
21.03.23	H2_32	Pocillopora_verrucosa	poci3	229.78	-417.566	647.346
21.03.23	H2_32	Pocillopora_verrucosa	poci4	140.11	-327.523	467.632
21.03.23	H2_32	Pocillopora_verrucosa	poci5	145.907	-250.485	396.392
21.03.23	H2_32	Pocillopora_verrucosa	poci6	399.602	-487.166	886.769
25.03.23	CT_26	Pocillopora_verrucosa	poci1	44.1279	-225.192	269.32
25.03.23	CT_26	Pocillopora_verrucosa	poci2	285.239	-373.502	658.742
25.03.23	CT_26	Pocillopora_verrucosa	poci3	252.582	-306.144	558.726
25.03.23	CT_26	Pocillopora_verrucosa	poci4	128.277	-222.031	350.308
25.03.23	CT_26	Pocillopora_verrucosa	poci5	239.282	-304.533	543.814
25.03.23	CT_26	Pocillopora_verrucosa	poci6	216.539	-260.319	476.857

## Sheet: Photosynthetic Efficiency
Date	Treatment	Species	Colony	Fv/Fm
09.03.23	H2_26	Acropora_sp.	acro1	0.418
09.03.23	H2_26	Acropora_sp.	acro2	0.436
09.03.23	H2_26	Acropora_sp.	acro3	0.4338
09.03.23	H2_26	Acropora_sp.	acro4	0.4056
09.03.23	H2_26	Acropora_sp.	acro5	0.419
09.03.23	H2_26	Acropora_sp.	acro6	0.4388
14.03.23	CT_32	Acropora_sp.	acro1	0.3798
14.03.23	CT_32	Acropora_sp.	acro2	0.4296
14.03.23	CT_32	Acropora_sp.	acro3	0.3958
14.03.23	CT_32	Acropora_sp.	acro4	0.3904
14.03.23	CT_32	Acropora_sp.	acro5	0.4106
14.03.23	CT_32	Acropora_sp.	acro6	0.4178
21.03.23	H2_32	Acropora_sp.	acro1	0.4002
21.03.23	H2_32	Acropora_sp.	acro2	0.4102
21.03.23	H2_32	Acropora_sp.	acro3	0.3938
21.03.23	H2_32	Acropora_sp.	acro4	0.3336
21.03.23	H2_32	Acropora_sp.	acro5	0.3854
21.03.23	H2_32	Acropora_sp.	acro6	0.4104
25.03.23	CT_26	Acropora_sp.	acro1	0.4176
25.03.23	CT_26	Acropora_sp.	acro2	0.4508
25.03.23	CT_26	Acropora_sp.	acro3	0.4354
25.03.23	CT_26	Acropora_sp.	acro4	0.4154
25.03.23	CT_26	Acropora_sp.	acro5	0.4192
25.03.23	CT_26	Acropora_sp.	acro6	0.4162
09.03.23	H2_26	Pocillopora_verrucosa	poci1	0.424
09.03.23	H2_26	Pocillopora_verrucosa	poci2	0.3956
09.03.23	H2_26	Pocillopora_verrucosa	poci3	0.3318
09.03.23	H2_26	Pocillopora_verrucosa	poci4	0.4104
09.03.23	H2_26	Pocillopora_verrucosa	poci5	0.4228
09.03.23	H2_26	Pocillopora_verrucosa	poci6	0.4056
14.03.23	CT_32	Pocillopora_verrucosa	poci1	0.412
14.03.23	CT_32	Pocillopora_verrucosa	poci2	0.3086
14.03.23	CT_32	Pocillopora_verrucosa	poci3	0.4018
14.03.23	CT_32	Pocillopora_verrucosa	poci4	0.4042
14.03.23	CT_32	Pocillopora_verrucosa	poci5	0.4296
14.03.23	CT_32	Pocillopora_verrucosa	poci6	0.4252
21.03.23	H2_32	Pocillopora_verrucosa	poci1	0.4092
21.03.23	H2_32	Pocillopora_verrucosa	poci2	0.3956
21.03.23	H2_32	Pocillopora_verrucosa	poci3	0.39
21.03.23	H2_32	Pocillopora_verrucosa	poci4	0.4034
21.03.23	H2_32	Pocillopora_verrucosa	poci5	0.406
21.03.23	H2_32	Pocillopora_verrucosa	poci6	0.3956
25.03.23	CT_26	Pocillopora_verrucosa	poci1	0.4038
25.03.23	CT_26	Pocillopora_verrucosa	poci2	0.4098
25.03.23	CT_26	Pocillopora_verrucosa	poci3	0.4016
25.03.23	CT_26	Pocillopora_verrucosa	poci4	0.4266
25.03.23	CT_26	Pocillopora_verrucosa	poci5	0.4246
25.03.23	CT_26	Pocillopora_verrucosa	poci6	0.4078

## Sheet: Rapid Light Curves Acropora
Date	Treatment	Species	Colony	PAR_[μmol_photons_m^-2_s^-1]	Average_ETR_[μmol_electrons_m^-2_s^-1]
09.03.23	H2_26	Acropora_sp.	acro1	0	0
09.03.23	H2_26	Acropora_sp.	acro1	0	0
09.03.23	H2_26	Acropora_sp.	acro1	2	0.4
09.03.23	H2_26	Acropora_sp.	acro1	22	3.08
09.03.23	H2_26	Acropora_sp.	acro1	57	5.78
09.03.23	H2_26	Acropora_sp.	acro1	112	7.48
09.03.23	H2_26	Acropora_sp.	acro1	187	8.38
09.03.23	H2_26	Acropora_sp.	acro1	282	9.1
09.03.23	H2_26	Acropora_sp.	acro1	337	8.9
09.03.23	H2_26	Acropora_sp.	acro1	397	9.225
09.03.23	H2_26	Acropora_sp.	acro1	462	10
09.03.23	H2_26	Acropora_sp.	acro1	532	9.3
09.03.23	H2_26	Acropora_sp.	acro1	612	NA
09.03.23	H2_26	Acropora_sp.	acro1	702	NA
09.03.23	H2_26	Acropora_sp.	acro2	0	0
09.03.23	H2_26	Acropora_sp.	acro2	0	0
09.03.23	H2_26	Acropora_sp.	acro2	2	0.4
09.03.23	H2_26	Acropora_sp.	acro2	22	3.32
09.03.23	H2_26	Acropora_sp.	acro2	57	6.44
09.03.23	H2_26	Acropora_sp.	acro2	112	8.44
09.03.23	H2_26	Acropora_sp.	acro2	187	9.56
09.03.23	H2_26	Acropora_sp.	acro2	282	10.12
09.03.23	H2_26	Acropora_sp.	acro2	337	10.18
09.03.23	H2_26	Acropora_sp.	acro2	397	10.5
09.03.23	H2_26	Acropora_sp.	acro2	462	10.02
09.03.23	H2_26	Acropora_sp.	acro2	532	12.7
09.03.23	H2_26	Acropora_sp.	acro2	612	9.8
09.03.23	H2_26	Acropora_sp.	acro2	702	NA
09.03.23	H2_26	Acropora_sp.	acro3	0	0
09.03.23	H2_26	Acropora_sp.	acro3	0	0
09.03.23	H2_26	Acropora_sp.	acro3	2	0.4
09.03.23	H2_26	Acropora_sp.	acro3	22	3.1
09.03.23	H2_26	Acropora_sp.	acro3	57	5.72
09.03.23	H2_26	Acropora_sp.	acro3	112	7.1
09.03.23	H2_26	Acropora_sp.	acro3	187	7.9
09.03.23	H2_26	Acropora_sp.	acro3	282	8.46
09.03.23	H2_26	Acropora_sp.	acro3	337	8.48
09.03.23	H2_26	Acropora_sp.	acro3	397	8.62
09.03.23	H2_26	Acropora_sp.	acro3	462	8.54
09.03.23	H2_26	Acropora_sp.	acro3	532	8.7
09.03.23	H2_26	Acropora_sp.	acro3	612	NA
09.03.23	H2_26	Acropora_sp.	acro3	702	NA
09.03.23	H2_26	Acropora_sp.	acro4	0	0
09.03.23	H2_26	Acropora_sp.	acro4	0	0
09.03.23	H2_26	Acropora_sp.	acro4	2	0.38
09.03.23	H2_26	Acropora_sp.	acro4	22	2.7
09.03.23	H2_26	Acropora_sp.	acro4	57	5.06
09.03.23	H2_26	Acropora_sp.	acro4	112	6.6
09.03.23	H2_26	Acropora_sp.	acro4	187	7.68
09.03.23	H2_26	Acropora_sp.	acro4	282	8.2
09.03.23	H2_26	Acropora_sp.	acro4	337	8.18
09.03.23	H2_26	Acropora_sp.	acro4	397	8.4
09.03.23	H2_26	Acropora_sp.	acro4	462	8.43333
09.03.23	H2_26	Acropora_sp.	acro4	532	9.9
09.03.23	H2_26	Acropora_sp.	acro4	612	NA
09.03.23	H2_26	Acropora_sp.	acro4	702	NA
09.03.23	H2_26	Acropora_sp.	acro5	0	0
09.03.23	H2_26	Acropora_sp.	acro5	0	0
09.03.23	H2_26	Acropora_sp.	acro5	2	0.38
09.03.23	H2_26	Acropora_sp.	acro5	22	2.74
09.03.23	H2_26	Acropora_sp.	acro5	57	4.86
09.03.23	H2_26	Acropora_sp.	acro5	112	6.02
09.03.23	H2_26	Acropora_sp.	acro5	187	6.58
09.03.23	H2_26	Acropora_sp.	acro5	282	6.76
09.03.23	H2_26	Acropora_sp.	acro5	337	6.74
09.03.23	H2_26	Acropora_sp.	acro5	397	7
09.03.23	H2_26	Acropora_sp.	acro5	462	6.8
09.03.23	H2_26	Acropora_sp.	acro5	532	6.83333
09.03.23	H2_26	Acropora_sp.	acro5	612	NA
09.03.23	H2_26	Acropora_sp.	acro5	702	NA
09.03.23	H2_26	Acropora_sp.	acro6	0	0
09.03.23	H2_26	Acropora_sp.	acro6	0	0
09.03.23	H2_26	Acropora_sp.	acro6	2	0.4
09.03.23	H2_26	Acropora_sp.	acro6	22	3.02
09.03.23	H2_26	Acropora_sp.	acro6	57	5.72
09.03.23	H2_26	Acropora_sp.	acro6	112	7.42
09.03.23	H2_26	Acropora_sp.	acro6	187	8.26
09.03.23	H2_26	Acropora_sp.	acro6	282	9.24
09.03.23	H2_26	Acropora_sp.	acro6	337	9.28
09.03.23	H2_26	Acropora_sp.	acro6	397	9.52
09.03.23	H2_26	Acropora_sp.	acro6	462	9.6
09.03.23	H2_26	Acropora_sp.	acro6	532	8.83333
09.03.23	H2_26	Acropora_sp.	acro6	612	8.45
09.03.23	H2_26	Acropora_sp.	acro6	702	NA
14.03.23	CT_32	Acropora_sp.	acro1	0	0
14.03.23	CT_32	Acropora_sp.	acro1	0	0
14.03.23	CT_32	Acropora_sp.	acro1	2	0.34
14.03.23	CT_32	Acropora_sp.	acro1	22	2.72
14.03.23	CT_32	Acropora_sp.	acro1	57	5.02
14.03.23	CT_32	Acropora_sp.	acro1	112	6.6
14.03.23	CT_32	Acropora_sp.	acro1	187	7.42
14.03.23	CT_32	Acropora_sp.	acro1	282	8.14
14.03.23	CT_32	Acropora_sp.	acro1	337	8.3
14.03.23	CT_32	Acropora_sp.	acro1	397	8.775
14.03.23	CT_32	Acropora_sp.	acro1	462	8.55
14.03.23	CT_32	Acropora_sp.	acro1	532	9.1
14.03.23	CT_32	Acropora_sp.	acro1	612	NA
14.03.23	CT_32	Acropora_sp.	acro1	702	NA
14.03.23	CT_32	Acropora_sp.	acro2	0	0
14.03.23	CT_32	Acropora_sp.	acro2	0	0
14.03.23	CT_32	Acropora_sp.	acro2	2	0.4
14.03.23	CT_32	Acropora_sp.	acro2	22	2.68
14.03.23	CT_32	Acropora_sp.	acro2	57	4.92
14.03.23	CT_32	Acropora_sp.	acro2	112	6.48
14.03.23	CT_32	Acropora_sp.	acro2	187	7.64
14.03.23	CT_32	Acropora_sp.	acro2	282	8.24
14.03.23	CT_32	Acropora_sp.	acro2	337	8.62
14.03.23	CT_32	Acropora_sp.	acro2	397	10.075
14.03.23	CT_32	Acropora_sp.	acro2	462	9.425
14.03.23	CT_32	Acropora_sp.	acro2	532	9.425
14.03.23	CT_32	Acropora_sp.	acro2	612	NA
14.03.23	CT_32	Acropora_sp.	acro2	702	NA
14.03.23	CT_32	Acropora_sp.	acro3	0	0
14.03.23	CT_32	Acropora_sp.	acro3	0	0
14.03.23	CT_32	Acropora_sp.	acro3	2	0.4
14.03.23	CT_32	Acropora_sp.	acro3	22	2.84
14.03.23	CT_32	Acropora_sp.	acro3	57	5.24
14.03.23	CT_32	Acropora_sp.	acro3	112	6.56
14.03.23	CT_32	Acropora_sp.	acro3	187	7.22
14.03.23	CT_32	Acropora_sp.	acro3	282	7.56
14.03.23	CT_32	Acropora_sp.	acro3	337	7.74
14.03.23	CT_32	Acropora_sp.	acro3	397	7.84
14.03.23	CT_32	Acropora_sp.	acro3	462	8.9
14.03.23	CT_32	Acropora_sp.	acro3	532	NA
14.03.23	CT_32	Acropora_sp.	acro3	612	NA
14.03.23	CT_32	Acropora_sp.	acro3	702	NA
14.03.23	CT_32	Acropora_sp.	acro4	0	0
14.03.23	CT_32	Acropora_sp.	acro4	0	0
14.03.23	CT_32	Acropora_sp.	acro4	2	0.36
14.03.23	CT_32	Acropora_sp.	acro4	22	2.32
14.03.23	CT_32	Acropora_sp.	acro4	57	4.28
14.03.23	CT_32	Acropora_sp.	acro4	112	5.62
14.03.23	CT_32	Acropora_sp.	acro4	187	6.68
14.03.23	CT_32	Acropora_sp.	acro4	282	7.02
14.03.23	CT_32	Acropora_sp.	acro4	337	7.54
14.03.23	CT_32	Acropora_sp.	acro4	397	8.63333
14.03.23	CT_32	Acropora_sp.	acro4	462	8.76667
14.03.23	CT_32	Acropora_sp.	acro4	532	8.9
14.03.23	CT_32	Acropora_sp.	acro4	612	NA
14.03.23	CT_32	Acropora_sp.	acro4	702	NA
14.03.23	CT_32	Acropora_sp.	acro5	0	0
14.03.23	CT_32	Acropora_sp.	acro5	0	0
14.03.23	CT_32	Acropora_sp.	acro5	2	0.4
14.03.23	CT_32	Acropora_sp.	acro5	22	3.1
14.03.23	CT_32	Acropora_sp.	acro5	57	6.2
14.03.23	CT_32	Acropora_sp.	acro5	112	8.44
14.03.23	CT_32	Acropora_sp.	acro5	187	10.04
14.03.23	CT_32	Acropora_sp.	acro5	282	11.04
14.03.23	CT_32	Acropora_sp.	acro5	337	11.2
14.03.23	CT_32	Acropora_sp.	acro5	397	11.22
14.03.23	CT_32	Acropora_sp.	acro5	462	11.08
14.03.23	CT_32	Acropora_sp.	acro5	532	12.1333
14.03.23	CT_32	Acropora_sp.	acro5	612	11.1
14.03.23	CT_32	Acropora_sp.	acro5	702	NA
14.03.23	CT_32	Acropora_sp.	acro6	0	0
14.03.23	CT_32	Acropora_sp.	acro6	0	0
14.03.23	CT_32	Acropora_sp.	acro6	2	0.4
14.03.23	CT_32	Acropora_sp.	acro6	22	2.48
14.03.23	CT_32	Acropora_sp.	acro6	57	4.36
14.03.23	CT_32	Acropora_sp.	acro6	112	5.42
14.03.23	CT_32	Acropora_sp.	acro6	187	6.4
14.03.23	CT_32	Acropora_sp.	acro6	282	7.16
14.03.23	CT_32	Acropora_sp.	acro6	337	7.42
14.03.23	CT_32	Acropora_sp.	acro6	397	7.58
14.03.23	CT_32	Acropora_sp.	acro6	462	7.43333
14.03.23	CT_32	Acropora_sp.	acro6	532	8.5
14.03.23	CT_32	Acropora_sp.	acro6	612	NA
14.03.23	CT_32	Acropora_sp.	acro6	702	NA
21.03.23	H2_32	Acropora_sp.	acro1	0	0
21.03.23	H2_32	Acropora_sp.	acro1	0	0
21.03.23	H2_32	Acropora_sp.	acro1	2	0.4
21.03.23	H2_32	Acropora_sp.	acro1	22	2.92
21.03.23	H2_32	Acropora_sp.	acro1	57	6.48
21.03.23	H2_32	Acropora_sp.	acro1	112	9.78
21.03.23	H2_32	Acropora_sp.	acro1	187	12.14
21.03.23	H2_32	Acropora_sp.	acro1	282	13.88
21.03.23	H2_32	Acropora_sp.	acro1	337	14.28
21.03.23	H2_32	Acropora_sp.	acro1	397	14.32
21.03.23	H2_32	Acropora_sp.	acro1	462	14.52
21.03.23	H2_32	Acropora_sp.	acro1	532	13.88
21.03.23	H2_32	Acropora_sp.	acro1	612	14.7
21.03.23	H2_32	Acropora_sp.	acro1	702	17.2
21.03.23	H2_32	Acropora_sp.	acro2	0	0
21.03.23	H2_32	Acropora_sp.	acro2	0	0
21.03.23	H2_32	Acropora_sp.	acro2	2	0.4
21.03.23	H2_32	Acropora_sp.	acro2	22	2.8
21.03.23	H2_32	Acropora_sp.	acro2	57	6
21.03.23	H2_32	Acropora_sp.	acro2	112	8.9
21.03.23	H2_32	Acropora_sp.	acro2	187	11.2
21.03.23	H2_32	Acropora_sp.	acro2	282	12.66
21.03.23	H2_32	Acropora_sp.	acro2	337	13.38
21.03.23	H2_32	Acropora_sp.	acro2	397	13.6
21.03.23	H2_32	Acropora_sp.	acro2	462	13.64
21.03.23	H2_32	Acropora_sp.	acro2	532	13.62
21.03.23	H2_32	Acropora_sp.	acro2	612	15.8333
21.03.23	H2_32	Acropora_sp.	acro2	702	14.6
21.03.23	H2_32	Acropora_sp.	acro3	0	0
21.03.23	H2_32	Acropora_sp.	acro3	0	0
21.03.23	H2_32	Acropora_sp.	acro3	2	0.36
21.03.23	H2_32	Acropora_sp.	acro3	22	2.86
21.03.23	H2_32	Acropora_sp.	acro3	57	5.82
21.03.23	H2_32	Acropora_sp.	acro3	112	7.62
21.03.23	H2_32	Acropora_sp.	acro3	187	8.74
21.03.23	H2_32	Acropora_sp.	acro3	282	9.56
21.03.23	H2_32	Acropora_sp.	acro3	337	9.96667
21.03.23	H2_32	Acropora_sp.	acro3	397	9.36667
21.03.23	H2_32	Acropora_sp.	acro3	462	10.75
21.03.23	H2_32	Acropora_sp.	acro3	532	10.1
21.03.23	H2_32	Acropora_sp.	acro3	612	10
21.03.23	H2_32	Acropora_sp.	acro3	702	NA
21.03.23	H2_32	Acropora_sp.	acro4	0	0
21.03.23	H2_32	Acropora_sp.	acro4	0	0
21.03.23	H2_32	Acropora_sp.	acro4	2	0.3
21.03.23	H2_32	Acropora_sp.	acro4	22	2.28
21.03.23	H2_32	Acropora_sp.	acro4	57	4.72
21.03.23	H2_32	Acropora_sp.	acro4	112	6.5
21.03.23	H2_32	Acropora_sp.	acro4	187	7.5
21.03.23	H2_32	Acropora_sp.	acro4	282	8.5
21.03.23	H2_32	Acropora_sp.	acro4	337	9
21.03.23	H2_32	Acropora_sp.	acro4	397	9.32
21.03.23	H2_32	Acropora_sp.	acro4	462	9.6
21.03.23	H2_32	Acropora_sp.	acro4	532	10.2
21.03.23	H2_32	Acropora_sp.	acro4	612	10.1
21.03.23	H2_32	Acropora_sp.	acro4	702	NA
21.03.23	H2_32	Acropora_sp.	acro5	0	0
21.03.23	H2_32	Acropora_sp.	acro5	0	0
21.03.23	H2_32	Acropora_sp.	acro5	2	0.34
21.03.23	H2_32	Acropora_sp.	acro5	22	2.34
21.03.23	H2_32	Acropora_sp.	acro5	57	4.26
21.03.23	H2_32	Acropora_sp.	acro5	112	5.42
21.03.23	H2_32	Acropora_sp.	acro5	187	6.16
21.03.23	H2_32	Acropora_sp.	acro5	282	6.44
21.03.23	H2_32	Acropora_sp.	acro5	337	7.5
21.03.23	H2_32	Acropora_sp.	acro5	397	7.5
21.03.23	H2_32	Acropora_sp.	acro5	462	8.1
21.03.23	H2_32	Acropora_sp.	acro5	532	NA
21.03.23	H2_32	Acropora_sp.	acro5	612	NA
21.03.23	H2_32	Acropora_sp.	acro5	702	NA
21.03.23	H2_32	Acropora_sp.	acro6	0	0
21.03.23	H2_32	Acropora_sp.	acro6	0	0
21.03.23	H2_32	Acropora_sp.	acro6	2	0.4
21.03.23	H2_32	Acropora_sp.	acro6	22	2.82
21.03.23	H2_32	Acropora_sp.	acro6	57	5.64
21.03.23	H2_32	Acropora_sp.	acro6	112	7.78
21.03.23	H2_32	Acropora_sp.	acro6	187	9.34
21.03.23	H2_32	Acropora_sp.	acro6	282	10.44
21.03.23	H2_32	Acropora_sp.	acro6	337	10.92
21.03.23	H2_32	Acropora_sp.	acro6	397	11.12
21.03.23	H2_32	Acropora_sp.	acro6	462	11.08
21.03.23	H2_32	Acropora_sp.	acro6	532	10.98
21.03.23	H2_32	Acropora_sp.	acro6	612	11.5
21.03.23	H2_32	Acropora_sp.	acro6	702	NA
25.03.23	CT_26	Acropora_sp.	acro1	0	0
25.03.23	CT_26	Acropora_sp.	acro1	0	0
25.03.23	CT_26	Acropora_sp.	acro1	2	0.4
25.03.23	CT_26	Acropora_sp.	acro1	22	3.16
25.03.23	CT_26	Acropora_sp.	acro1	57	6.3
25.03.23	CT_26	Acropora_sp.	acro1	112	8.5
25.03.23	CT_26	Acropora_sp.	acro1	187	9.98
25.03.23	CT_26	Acropora_sp.	acro1	282	11.2
25.03.23	CT_26	Acropora_sp.	acro1	337	11.36
25.03.23	CT_26	Acropora_sp.	acro1	397	11.4
25.03.23	CT_26	Acropora_sp.	acro1	462	11.65
25.03.23	CT_26	Acropora_sp.	acro1	532	11.3333
25.03.23	CT_26	Acropora_sp.	acro1	612	11.4
25.03.23	CT_26	Acropora_sp.	acro1	702	NA
25.03.23	CT_26	Acropora_sp.	acro2	0	0
25.03.23	CT_26	Acropora_sp.	acro2	0	0
25.03.23	CT_26	Acropora_sp.	acro2	2	0.4
25.03.23	CT_26	Acropora_sp.	acro2	22	3.58
25.03.23	CT_26	Acropora_sp.	acro2	57	7.78
25.03.23	CT_26	Acropora_sp.	acro2	112	10.7
25.03.23	CT_26	Acropora_sp.	acro2	187	12.56
25.03.23	CT_26	Acropora_sp.	acro2	282	13.7
25.03.23	CT_26	Acropora_sp.	acro2	337	13.8
25.03.23	CT_26	Acropora_sp.	acro2	397	14.14
25.03.23	CT_26	Acropora_sp.	acro2	462	14.08
25.03.23	CT_26	Acropora_sp.	acro2	532	13.96
25.03.23	CT_26	Acropora_sp.	acro2	612	13.2
25.03.23	CT_26	Acropora_sp.	acro2	702	13.7
25.03.23	CT_26	Acropora_sp.	acro3	0	0
25.03.23	CT_26	Acropora_sp.	acro3	0	0
25.03.23	CT_26	Acropora_sp.	acro3	2	0.38
25.03.23	CT_26	Acropora_sp.	acro3	22	3.16
25.03.23	CT_26	Acropora_sp.	acro3	57	6.32
25.03.23	CT_26	Acropora_sp.	acro3	112	8.42
25.03.23	CT_26	Acropora_sp.	acro3	187	9.72
25.03.23	CT_26	Acropora_sp.	acro3	282	10.74
25.03.23	CT_26	Acropora_sp.	acro3	337	10.7
25.03.23	CT_26	Acropora_sp.	acro3	397	10.96
25.03.23	CT_26	Acropora_sp.	acro3	462	11.2
25.03.23	CT_26	Acropora_sp.	acro3	532	11.5
25.03.23	CT_26	Acropora_sp.	acro3	612	14.2
25.03.23	CT_26	Acropora_sp.	acro3	702	13.25
25.03.23	CT_26	Acropora_sp.	acro4	0	0
25.03.23	CT_26	Acropora_sp.	acro4	0	0
25.03.23	CT_26	Acropora_sp.	acro4	2	0.4
25.03.23	CT_26	Acropora_sp.	acro4	22	3.12
25.03.23	CT_26	Acropora_sp.	acro4	57	6.64
25.03.23	CT_26	Acropora_sp.	acro4	112	9.48
25.03.23	CT_26	Acropora_sp.	acro4	187	11.56
25.03.23	CT_26	Acropora_sp.	acro4	282	12.44
25.03.23	CT_26	Acropora_sp.	acro4	337	13.1
25.03.23	CT_26	Acropora_sp.	acro4	397	13.52
25.03.23	CT_26	Acropora_sp.	acro4	462	13.6
25.03.23	CT_26	Acropora_sp.	acro4	532	14.55
25.03.23	CT_26	Acropora_sp.	acro4	612	13.35
25.03.23	CT_26	Acropora_sp.	acro4	702	13.5
25.03.23	CT_26	Acropora_sp.	acro5	0	0
25.03.23	CT_26	Acropora_sp.	acro5	0	0
25.03.23	CT_26	Acropora_sp.	acro5	2	0.4
25.03.23	CT_26	Acropora_sp.	acro5	22	3.1
25.03.23	CT_26	Acropora_sp.	acro5	57	6.14
25.03.23	CT_26	Acropora_sp.	acro5	112	8.08
25.03.23	CT_26	Acropora_sp.	acro5	187	9.04
25.03.23	CT_26	Acropora_sp.	acro5	282	9.76
25.03.23	CT_26	Acropora_sp.	acro5	337	10.14
25.03.23	CT_26	Acropora_sp.	acro5	397	10.24
25.03.23	CT_26	Acropora_sp.	acro5	462	10.04
25.03.23	CT_26	Acropora_sp.	acro5	532	10.125
25.03.23	CT_26	Acropora_sp.	acro5	612	9.73333
25.03.23	CT_26	Acropora_sp.	acro5	702	NA
25.03.23	CT_26	Acropora_sp.	acro6	0	0
25.03.23	CT_26	Acropora_sp.	acro6	0	0
25.03.23	CT_26	Acropora_sp.	acro6	2	0.4
25.03.23	CT_26	Acropora_sp.	acro6	22	3.3
25.03.23	CT_26	Acropora_sp.	acro6	57	7.22
25.03.23	CT_26	Acropora_sp.	acro6	112	10.52
25.03.23	CT_26	Acropora_sp.	acro6	187	13.04
25.03.23	CT_26	Acropora_sp.	acro6	282	14.64
25.03.23	CT_26	Acropora_sp.	acro6	337	15.68
25.03.23	CT_26	Acropora_sp.	acro6	397	16.28
25.03.23	CT_26	Acropora_sp.	acro6	462	15.94
25.03.23	CT_26	Acropora_sp.	acro6	532	16.36
25.03.23	CT_26	Acropora_sp.	acro6	612	16.775
25.03.23	CT_26	Acropora_sp.	acro6	702	17.5333

## Sheet: Rapid Light Curves Pocillopora
Date	Treatment	Species	Colony	PAR_[μmol_photons_m^-2_s^-1]	Average_ETR_[μmol_electrons_m^-2_s^-1]
09.03.23	H2_26	Pocillopora_verrucosa	poci1	0	0
09.03.23	H2_26	Pocillopora_verrucosa	poci1	0	0
09.03.23	H2_26	Pocillopora_verrucosa	poci1	2	0.4
09.03.23	H2_26	Pocillopora_verrucosa	poci1	22	3.24
09.03.23	H2_26	Pocillopora_verrucosa	poci1	57	5.56
09.03.23	H2_26	Pocillopora_verrucosa	poci1	112	6.84
09.03.23	H2_26	Pocillopora_verrucosa	poci1	187	7.42
09.03.23	H2_26	Pocillopora_verrucosa	poci1	282	7.62
09.03.23	H2_26	Pocillopora_verrucosa	poci1	337	7.475
09.03.23	H2_26	Pocillopora_verrucosa	poci1	397	7.06667
09.03.23	H2_26	Pocillopora_verrucosa	poci1	462	8.7
09.03.23	H2_26	Pocillopora_verrucosa	poci1	532	NA
09.03.23	H2_26	Pocillopora_verrucosa	poci1	612	NA
09.03.23	H2_26	Pocillopora_verrucosa	poci1	702	NA
09.03.23	H2_26	Pocillopora_verrucosa	poci2	0	0
09.03.23	H2_26	Pocillopora_verrucosa	poci2	0	0
09.03.23	H2_26	Pocillopora_verrucosa	poci2	2	0.4
09.03.23	H2_26	Pocillopora_verrucosa	poci2	22	3.18
09.03.23	H2_26	Pocillopora_verrucosa	poci2	57	6.02
09.03.23	H2_26	Pocillopora_verrucosa	poci2	112	8.7
09.03.23	H2_26	Pocillopora_verrucosa	poci2	187	10.86
09.03.23	H2_26	Pocillopora_verrucosa	poci2	282	11.56
09.03.23	H2_26	Pocillopora_verrucosa	poci2	337	11.08
09.03.23	H2_26	Pocillopora_verrucosa	poci2	397	10.72
09.03.23	H2_26	Pocillopora_verrucosa	poci2	462	12.1
09.03.23	H2_26	Pocillopora_verrucosa	poci2	532	NA
09.03.23	H2_26	Pocillopora_verrucosa	poci2	612	NA
09.03.23	H2_26	Pocillopora_verrucosa	poci2	702	NA
09.03.23	H2_26	Pocillopora_verrucosa	poci3	0	0
09.03.23	H2_26	Pocillopora_verrucosa	poci3	0	0
09.03.23	H2_26	Pocillopora_verrucosa	poci3	2	0.32
09.03.23	H2_26	Pocillopora_verrucosa	poci3	22	2.6
09.03.23	H2_26	Pocillopora_verrucosa	poci3	57	4.68
09.03.23	H2_26	Pocillopora_verrucosa	poci3	112	6.2
09.03.23	H2_26	Pocillopora_verrucosa	poci3	187	7.8
09.03.23	H2_26	Pocillopora_verrucosa	poci3	282	9.03333
09.03.23	H2_26	Pocillopora_verrucosa	poci3	337	9.2
09.03.23	H2_26	Pocillopora_verrucosa	poci3	397	8.7
09.03.23	H2_26	Pocillopora_verrucosa	poci3	462	NA
09.03.23	H2_26	Pocillopora_verrucosa	poci3	532	NA
09.03.23	H2_26	Pocillopora_verrucosa	poci3	612	NA
09.03.23	H2_26	Pocillopora_verrucosa	poci3	702	NA
09.03.23	H2_26	Pocillopora_verrucosa	poci4	0	0
09.03.23	H2_26	Pocillopora_verrucosa	poci4	0	0
09.03.23	H2_26	Pocillopora_verrucosa	poci4	2	0.4
09.03.23	H2_26	Pocillopora_verrucosa	poci4	22	3.5
09.03.23	H2_26	Pocillopora_verrucosa	poci4	57	6.66
09.03.23	H2_26	Pocillopora_verrucosa	poci4	112	9.32
09.03.23	H2_26	Pocillopora_verrucosa	poci4	187	11.02
09.03.23	H2_26	Pocillopora_verrucosa	poci4	282	12.4
09.03.23	H2_26	Pocillopora_verrucosa	poci4	337	12.42
09.03.23	H2_26	Pocillopora_verrucosa	poci4	397	11.92
09.03.23	H2_26	Pocillopora_verrucosa	poci4	462	11.06
09.03.23	H2_26	Pocillopora_verrucosa	poci4	532	10.9
09.03.23	H2_26	Pocillopora_verrucosa	poci4	612	NA
09.03.23	H2_26	Pocillopora_verrucosa	poci4	702	NA
09.03.23	H2_26	Pocillopora_verrucosa	poci5	0	0
09.03.23	H2_26	Pocillopora_verrucosa	poci5	0	0
09.03.23	H2_26	Pocillopora_verrucosa	poci5	2	0.4
09.03.23	H2_26	Pocillopora_verrucosa	poci5	22	2.9
09.03.23	H2_26	Pocillopora_verrucosa	poci5	57	4.96
09.03.23	H2_26	Pocillopora_verrucosa	poci5	112	6.24
09.03.23	H2_26	Pocillopora_verrucosa	poci5	187	6.9
09.03.23	H2_26	Pocillopora_verrucosa	poci5	282	6.88
09.03.23	H2_26	Pocillopora_verrucosa	poci5	337	6.6
09.03.23	H2_26	Pocillopora_verrucosa	poci5	397	7.4
09.03.23	H2_26	Pocillopora_verrucosa	poci5	462	NA
09.03.23	H2_26	Pocillopora_verrucosa	poci5	532	NA
09.03.23	H2_26	Pocillopora_verrucosa	poci5	612	NA
09.03.23	H2_26	Pocillopora_verrucosa	poci5	702	NA
09.03.23	H2_26	Pocillopora_verrucosa	poci6	0	0
09.03.23	H2_26	Pocillopora_verrucosa	poci6	0	0
09.03.23	H2_26	Pocillopora_verrucosa	poci6	2	0.38
09.03.23	H2_26	Pocillopora_verrucosa	poci6	22	2.92
09.03.23	H2_26	Pocillopora_verrucosa	poci6	57	5.24
09.03.23	H2_26	Pocillopora_verrucosa	poci6	112	6.96
09.03.23	H2_26	Pocillopora_verrucosa	poci6	187	7.88
09.03.23	H2_26	Pocillopora_verrucosa	poci6	282	8.4
09.03.23	H2_26	Pocillopora_verrucosa	poci6	337	8.25
09.03.23	H2_26	Pocillopora_verrucosa	poci6	397	8.26667
09.03.23	H2_26	Pocillopora_verrucosa	poci6	462	NA
09.03.23	H2_26	Pocillopora_verrucosa	poci6	532	NA
09.03.23	H2_26	Pocillopora_verrucosa	poci6	612	NA
09.03.23	H2_26	Pocillopora_verrucosa	poci6	702	NA
14.03.23	CT_32	Pocillopora_verrucosa	poci1	0	0
14.03.23	CT_32	Pocillopora_verrucosa	poci1	0	0
14.03.23	CT_32	Pocillopora_verrucosa	poci1	2	0.4
14.03.23	CT_32	Pocillopora_verrucosa	poci1	22	3.3
14.03.23	CT_32	Pocillopora_verrucosa	poci1	57	5.8
14.03.23	CT_32	Pocillopora_verrucosa	poci1	112	7.26
14.03.23	CT_32	Pocillopora_verrucosa	poci1	187	7.9
14.03.23	CT_32	Pocillopora_verrucosa	poci1	282	7.92
14.03.23	CT_32	Pocillopora_verrucosa	poci1	337	7.26
14.03.23	CT_32	Pocillopora_verrucosa	poci1	397	8.75
14.03.23	CT_32	Pocillopora_verrucosa	poci1	462	10
14.03.23	CT_32	Pocillopora_verrucosa	poci1	532	NA
14.03.23	CT_32	Pocillopora_verrucosa	poci1	612	NA
14.03.23	CT_32	Pocillopora_verrucosa	poci1	702	NA
14.03.23	CT_32	Pocillopora_verrucosa	poci2	0	0
14.03.23	CT_32	Pocillopora_verrucosa	poci2	0	0
14.03.23	CT_32	Pocillopora_verrucosa	poci2	2	0.32
14.03.23	CT_32	Pocillopora_verrucosa	poci2	22	2.58
14.03.23	CT_32	Pocillopora_verrucosa	poci2	57	4.44
14.03.23	CT_32	Pocillopora_verrucosa	poci2	112	5.58
14.03.23	CT_32	Pocillopora_verrucosa	poci2	187	7.33333
14.03.23	CT_32	Pocillopora_verrucosa	poci2	282	8.1
14.03.23	CT_32	Pocillopora_verrucosa	poci2	337	NA
14.03.23	CT_32	Pocillopora_verrucosa	poci2	397	NA
14.03.23	CT_32	Pocillopora_verrucosa	poci2	462	NA
14.03.23	CT_32	Pocillopora_verrucosa	poci2	532	NA
14.03.23	CT_32	Pocillopora_verrucosa	poci2	612	NA
14.03.23	CT_32	Pocillopora_verrucosa	poci2	702	NA
14.03.23	CT_32	Pocillopora_verrucosa	poci3	0	0
14.03.23	CT_32	Pocillopora_verrucosa	poci3	0	0
14.03.23	CT_32	Pocillopora_verrucosa	poci3	2	0.4
14.03.23	CT_32	Pocillopora_verrucosa	poci3	22	3.12
14.03.23	CT_32	Pocillopora_verrucosa	poci3	57	5.56
14.03.23	CT_32	Pocillopora_verrucosa	poci3	112	7.36
14.03.23	CT_32	Pocillopora_verrucosa	poci3	187	8.22
14.03.23	CT_32	Pocillopora_verrucosa	poci3	282	8.28
14.03.23	CT_32	Pocillopora_verrucosa	poci3	337	7.18
14.03.23	CT_32	Pocillopora_verrucosa	poci3	397	7.5
14.03.23	CT_32	Pocillopora_verrucosa	poci3	462	NA
14.03.23	CT_32	Pocillopora_verrucosa	poci3	532	NA
14.03.23	CT_32	Pocillopora_verrucosa	poci3	612	NA
14.03.23	CT_32	Pocillopora_verrucosa	poci3	702	NA
14.03.23	CT_32	Pocillopora_verrucosa	poci4	0	0
14.03.23	CT_32	Pocillopora_verrucosa	poci4	0	0
14.03.23	CT_32	Pocillopora_verrucosa	poci4	2	0.38
14.03.23	CT_32	Pocillopora_verrucosa	poci4	22	3.1
14.03.23	CT_32	Pocillopora_verrucosa	poci4	57	5.12
14.03.23	CT_32	Pocillopora_verrucosa	poci4	112	6.24
14.03.23	CT_32	Pocillopora_verrucosa	poci4	187	6.88
14.03.23	CT_32	Pocillopora_verrucosa	poci4	282	7.06
14.03.23	CT_32	Pocillopora_verrucosa	poci4	337	7.8
14.03.23	CT_32	Pocillopora_verrucosa	poci4	397	7.45
14.03.23	CT_32	Pocillopora_verrucosa	poci4	462	NA
14.03.23	CT_32	Pocillopora_verrucosa	poci4	532	NA
14.03.23	CT_32	Pocillopora_verrucosa	poci4	612	NA
14.03.23	CT_32	Pocillopora_verrucosa	poci4	702	NA
14.03.23	CT_32	Pocillopora_verrucosa	poci5	0	0
14.03.23	CT_32	Pocillopora_verrucosa	poci5	0	0
14.03.23	CT_32	Pocillopora_verrucosa	poci5	2	0.4
14.03.23	CT_32	Pocillopora_verrucosa	poci5	22	3.36
14.03.23	CT_32	Pocillopora_verrucosa	poci5	57	6.06
14.03.23	CT_32	Pocillopora_verrucosa	poci5	112	8.16
14.03.23	CT_32	Pocillopora_verrucosa	poci5	187	9.46
14.03.23	CT_32	Pocillopora_verrucosa	poci5	282	9.98
14.03.23	CT_32	Pocillopora_verrucosa	poci5	337	9.18
14.03.23	CT_32	Pocillopora_verrucosa	poci5	397	8.875
14.03.23	CT_32	Pocillopora_verrucosa	poci5	462	10.3
14.03.23	CT_32	Pocillopora_verrucosa	poci5	532	NA
14.03.23	CT_32	Pocillopora_verrucosa	poci5	612	NA
14.03.23	CT_32	Pocillopora_verrucosa	poci5	702	NA
14.03.23	CT_32	Pocillopora_verrucosa	poci6	0	0
14.03.23	CT_32	Pocillopora_verrucosa	poci6	0	0
14.03.23	CT_32	Pocillopora_verrucosa	poci6	2	0.38
14.03.23	CT_32	Pocillopora_verrucosa	poci6	22	3.16
14.03.23	CT_32	Pocillopora_verrucosa	poci6	57	5.44
14.03.23	CT_32	Pocillopora_verrucosa	poci6	112	7
14.03.23	CT_32	Pocillopora_verrucosa	poci6	187	7.84
14.03.23	CT_32	Pocillopora_verrucosa	poci6	282	7.48
14.03.23	CT_32	Pocillopora_verrucosa	poci6	337	6.64
14.03.23	CT_32	Pocillopora_verrucosa	poci6	397	7.25
14.03.23	CT_32	Pocillopora_verrucosa	poci6	462	NA
14.03.23	CT_32	Pocillopora_verrucosa	poci6	532	NA
14.03.23	CT_32	Pocillopora_verrucosa	poci6	612	NA
14.03.23	CT_32	Pocillopora_verrucosa	poci6	702	NA
21.03.23	H2_32	Pocillopora_verrucosa	poci1	0	0
21.03.23	H2_32	Pocillopora_verrucosa	poci1	0	0
21.03.23	H2_32	Pocillopora_verrucosa	poci1	2	0.4
21.03.23	H2_32	Pocillopora_verrucosa	poci1	22	3.28
21.03.23	H2_32	Pocillopora_verrucosa	poci1	57	5.76
21.03.23	H2_32	Pocillopora_verrucosa	poci1	112	7.36
21.03.23	H2_32	Pocillopora_verrucosa	poci1	187	8.12
21.03.23	H2_32	Pocillopora_verrucosa	poci1	282	7.84
21.03.23	H2_32	Pocillopora_verrucosa	poci1	337	7
21.03.23	H2_32	Pocillopora_verrucosa	poci1	397	7.9
21.03.23	H2_32	Pocillopora_verrucosa	poci1	462	NA
21.03.23	H2_32	Pocillopora_verrucosa	poci1	532	NA
21.03.23	H2_32	Pocillopora_verrucosa	poci1	612	NA
21.03.23	H2_32	Pocillopora_verrucosa	poci1	702	NA
21.03.23	H2_32	Pocillopora_verrucosa	poci2	0	0
21.03.23	H2_32	Pocillopora_verrucosa	poci2	0	0
21.03.23	H2_32	Pocillopora_verrucosa	poci2	2	0.36
21.03.23	H2_32	Pocillopora_verrucosa	poci2	22	2.94
21.03.23	H2_32	Pocillopora_verrucosa	poci2	57	5.24
21.03.23	H2_32	Pocillopora_verrucosa	poci2	112	7.06
21.03.23	H2_32	Pocillopora_verrucosa	poci2	187	8.2
21.03.23	H2_32	Pocillopora_verrucosa	poci2	282	8.92
21.03.23	H2_32	Pocillopora_verrucosa	poci2	337	9.125
21.03.23	H2_32	Pocillopora_verrucosa	poci2	397	9.3
21.03.23	H2_32	Pocillopora_verrucosa	poci2	462	NA
21.03.23	H2_32	Pocillopora_verrucosa	poci2	532	NA
21.03.23	H2_32	Pocillopora_verrucosa	poci2	612	NA
21.03.23	H2_32	Pocillopora_verrucosa	poci2	702	NA
21.03.23	H2_32	Pocillopora_verrucosa	poci3	0	0
21.03.23	H2_32	Pocillopora_verrucosa	poci3	0	0
21.03.23	H2_32	Pocillopora_verrucosa	poci3	2	0.34
21.03.23	H2_32	Pocillopora_verrucosa	poci3	22	3
21.03.23	H2_32	Pocillopora_verrucosa	poci3	57	5.32
21.03.23	H2_32	Pocillopora_verrucosa	poci3	112	7.06
21.03.23	H2_32	Pocillopora_verrucosa	poci3	187	8.2
21.03.23	H2_32	Pocillopora_verrucosa	poci3	282	8.48
21.03.23	H2_32	Pocillopora_verrucosa	poci3	337	7.725
21.03.23	H2_32	Pocillopora_verrucosa	poci3	397	8
21.03.23	H2_32	Pocillopora_verrucosa	poci3	462	NA
21.03.23	H2_32	Pocillopora_verrucosa	poci3	532	NA
21.03.23	H2_32	Pocillopora_verrucosa	poci3	612	NA
21.03.23	H2_32	Pocillopora_verrucosa	poci3	702	NA
21.03.23	H2_32	Pocillopora_verrucosa	poci4	0	0
21.03.23	H2_32	Pocillopora_verrucosa	poci4	0	0
21.03.23	H2_32	Pocillopora_verrucosa	poci4	2	0.36
21.03.23	H2_32	Pocillopora_verrucosa	poci4	22	3.16
21.03.23	H2_32	Pocillopora_verrucosa	poci4	57	5.46
21.03.23	H2_32	Pocillopora_verrucosa	poci4	112	7
21.03.23	H2_32	Pocillopora_verrucosa	poci4	187	7.72
21.03.23	H2_32	Pocillopora_verrucosa	poci4	282	8
21.03.23	H2_32	Pocillopora_verrucosa	poci4	337	7
21.03.23	H2_32	Pocillopora_verrucosa	poci4	397	7.375
21.03.23	H2_32	Pocillopora_verrucosa	poci4	462	NA
21.03.23	H2_32	Pocillopora_verrucosa	poci4	532	NA
21.03.23	H2_32	Pocillopora_verrucosa	poci4	612	NA
21.03.23	H2_32	Pocillopora_verrucosa	poci4	702	NA
21.03.23	H2_32	Pocillopora_verrucosa	poci5	0	0
21.03.23	H2_32	Pocillopora_verrucosa	poci5	0	0
21.03.23	H2_32	Pocillopora_verrucosa	poci5	2	0.4
21.03.23	H2_32	Pocillopora_verrucosa	poci5	22	3.36
21.03.23	H2_32	Pocillopora_verrucosa	poci5	57	6.24
21.03.23	H2_32	Pocillopora_verrucosa	poci5	112	8.42
21.03.23	H2_32	Pocillopora_verrucosa	poci5	187	9.58
21.03.23	H2_32	Pocillopora_verrucosa	poci5	282	10.02
21.03.23	H2_32	Pocillopora_verrucosa	poci5	337	9.14
21.03.23	H2_32	Pocillopora_verrucosa	poci5	397	9.65
21.03.23	H2_32	Pocillopora_verrucosa	poci5	462	9.3
21.03.23	H2_32	Pocillopora_verrucosa	poci5	532	NA
21.03.23	H2_32	Pocillopora_verrucosa	poci5	612	NA
21.03.23	H2_32	Pocillopora_verrucosa	poci5	702	NA
21.03.23	H2_32	Pocillopora_verrucosa	poci6	0	0
21.03.23	H2_32	Pocillopora_verrucosa	poci6	0	0
21.03.23	H2_32	Pocillopora_verrucosa	poci6	2	0.34
21.03.23	H2_32	Pocillopora_verrucosa	poci6	22	2.76
21.03.23	H2_32	Pocillopora_verrucosa	poci6	57	4.76
21.03.23	H2_32	Pocillopora_verrucosa	poci6	112	6.08
21.03.23	H2_32	Pocillopora_verrucosa	poci6	187	6.56
21.03.23	H2_32	Pocillopora_verrucosa	poci6	282	6.8
21.03.23	H2_32	Pocillopora_verrucosa	poci6	337	6.675
21.03.23	H2_32	Pocillopora_verrucosa	poci6	397	NA
21.03.23	H2_32	Pocillopora_verrucosa	poci6	462	NA
21.03.23	H2_32	Pocillopora_verrucosa	poci6	532	NA
21.03.23	H2_32	Pocillopora_verrucosa	poci6	612	NA
21.03.23	H2_32	Pocillopora_verrucosa	poci6	702	NA
25.03.23	CT_26	Pocillopora_verrucosa	poci1	0	0
25.03.23	CT_26	Pocillopora_verrucosa	poci1	0	0
25.03.23	CT_26	Pocillopora_verrucosa	poci1	2	0.4
25.03.23	CT_26	Pocillopora_verrucosa	poci1	22	2.4
25.03.23	CT_26	Pocillopora_verrucosa	poci1	57	4.06
25.03.23	CT_26	Pocillopora_verrucosa	poci1	112	5.28
25.03.23	CT_26	Pocillopora_verrucosa	poci1	187	5.9
25.03.23	CT_26	Pocillopora_verrucosa	poci1	282	6.4
25.03.23	CT_26	Pocillopora_verrucosa	poci1	337	6.76667
25.03.23	CT_26	Pocillopora_verrucosa	poci1	397	7.3
25.03.23	CT_26	Pocillopora_verrucosa	poci1	462	NA
25.03.23	CT_26	Pocillopora_verrucosa	poci1	532	NA
25.03.23	CT_26	Pocillopora_verrucosa	poci1	612	NA
25.03.23	CT_26	Pocillopora_verrucosa	poci1	702	NA
25.03.23	CT_26	Pocillopora_verrucosa	poci2	0	0
25.03.23	CT_26	Pocillopora_verrucosa	poci2	0	0
25.03.23	CT_26	Pocillopora_verrucosa	poci2	2	0.4
25.03.23	CT_26	Pocillopora_verrucosa	poci2	22	3.44
25.03.23	CT_26	Pocillopora_verrucosa	poci2	57	6.74
25.03.23	CT_26	Pocillopora_verrucosa	poci2	112	9.5
25.03.23	CT_26	Pocillopora_verrucosa	poci2	187	11.92
25.03.23	CT_26	Pocillopora_verrucosa	poci2	282	12.9
25.03.23	CT_26	Pocillopora_verrucosa	poci2	337	12.62
25.03.23	CT_26	Pocillopora_verrucosa	poci2	397	11.9
25.03.23	CT_26	Pocillopora_verrucosa	poci2	462	12.22
25.03.23	CT_26	Pocillopora_verrucosa	poci2	532	12.6
25.03.23	CT_26	Pocillopora_verrucosa	poci2	612	NA
25.03.23	CT_26	Pocillopora_verrucosa	poci2	702	NA
25.03.23	CT_26	Pocillopora_verrucosa	poci3	0	0
25.03.23	CT_26	Pocillopora_verrucosa	poci3	0	0
25.03.23	CT_26	Pocillopora_verrucosa	poci3	2	0.38
25.03.23	CT_26	Pocillopora_verrucosa	poci3	22	2.92
25.03.23	CT_26	Pocillopora_verrucosa	poci3	57	5.56
25.03.23	CT_26	Pocillopora_verrucosa	poci3	112	7.9
25.03.23	CT_26	Pocillopora_verrucosa	poci3	187	9.58
25.03.23	CT_26	Pocillopora_verrucosa	poci3	282	10.62
25.03.23	CT_26	Pocillopora_verrucosa	poci3	337	10.78
25.03.23	CT_26	Pocillopora_verrucosa	poci3	397	9.875
25.03.23	CT_26	Pocillopora_verrucosa	poci3	462	9.66667
25.03.23	CT_26	Pocillopora_verrucosa	poci3	532	NA
25.03.23	CT_26	Pocillopora_verrucosa	poci3	612	NA
25.03.23	CT_26	Pocillopora_verrucosa	poci3	702	NA
25.03.23	CT_26	Pocillopora_verrucosa	poci4	0	0
25.03.23	CT_26	Pocillopora_verrucosa	poci4	0	0
25.03.23	CT_26	Pocillopora_verrucosa	poci4	2	0.4
25.03.23	CT_26	Pocillopora_verrucosa	poci4	22	3.44
25.03.23	CT_26	Pocillopora_verrucosa	poci4	57	6.16
25.03.23	CT_26	Pocillopora_verrucosa	poci4	112	7.9
25.03.23	CT_26	Pocillopora_verrucosa	poci4	187	9.02
25.03.23	CT_26	Pocillopora_verrucosa	poci4	282	9.44
25.03.23	CT_26	Pocillopora_verrucosa	poci4	337	9.26
25.03.23	CT_26	Pocillopora_verrucosa	poci4	397	8.6
25.03.23	CT_26	Pocillopora_verrucosa	poci4	462	9.46667
25.03.23	CT_26	Pocillopora_verrucosa	poci4	532	13.3
25.03.23	CT_26	Pocillopora_verrucosa	poci4	612	NA
25.03.23	CT_26	Pocillopora_verrucosa	poci4	702	NA
25.03.23	CT_26	Pocillopora_verrucosa	poci5	0	0
25.03.23	CT_26	Pocillopora_verrucosa	poci5	0	0
25.03.23	CT_26	Pocillopora_verrucosa	poci5	2	0.4
25.03.23	CT_26	Pocillopora_verrucosa	poci5	22	3.54
25.03.23	CT_26	Pocillopora_verrucosa	poci5	57	7
25.03.23	CT_26	Pocillopora_verrucosa	poci5	112	9.82
25.03.23	CT_26	Pocillopora_verrucosa	poci5	187	12.14
25.03.23	CT_26	Pocillopora_verrucosa	poci5	282	13.82
25.03.23	CT_26	Pocillopora_verrucosa	poci5	337	13.78
25.03.23	CT_26	Pocillopora_verrucosa	poci5	397	13.52
25.03.23	CT_26	Pocillopora_verrucosa	poci5	462	14.025
25.03.23	CT_26	Pocillopora_verrucosa	poci5	532	13.575
25.03.23	CT_26	Pocillopora_verrucosa	poci5	612	12.125
25.03.23	CT_26	Pocillopora_verrucosa	poci5	702	15.8
25.03.23	CT_26	Pocillopora_verrucosa	poci6	0	0
25.03.23	CT_26	Pocillopora_verrucosa	poci6	0	0
25.03.23	CT_26	Pocillopora_verrucosa	poci6	2	0.4
25.03.23	CT_26	Pocillopora_verrucosa	poci6	22	3.48
25.03.23	CT_26	Pocillopora_verrucosa	poci6	57	6.6
25.03.23	CT_26	Pocillopora_verrucosa	poci6	112	9.06
25.03.23	CT_26	Pocillopora_verrucosa	poci6	187	10.68
25.03.23	CT_26	Pocillopora_verrucosa	poci6	282	11.56
25.03.23	CT_26	Pocillopora_verrucosa	poci6	337	10.94
25.03.23	CT_26	Pocillopora_verrucosa	poci6	397	10.2
25.03.23	CT_26	Pocillopora_verrucosa	poci6	462	10.4
25.03.23	CT_26	Pocillopora_verrucosa	poci6	532	9.7
25.03.23	CT_26	Pocillopora_verrucosa	poci6	612	NA
25.03.23	CT_26	Pocillopora_verrucosa	poci6	702	NA

## Sheet: ETRmax
Date	Treatment	Species	Colony	ETRmax_[μmol_electrons_m^-2_s^-1]
09.03.23	H2_26	Acropora_sp.	acro1	9.15804
09.03.23	H2_26	Acropora_sp.	acro2	10.4731
09.03.23	H2_26	Acropora_sp.	acro3	8.4763
09.03.23	H2_26	Acropora_sp.	acro4	8.34777
09.03.23	H2_26	Acropora_sp.	acro5	6.77599
09.03.23	H2_26	Acropora_sp.	acro6	9.17865
14.03.23	CT_32	Acropora_sp.	acro1	8.37388
14.03.23	CT_32	Acropora_sp.	acro2	9.16869
14.03.23	CT_32	Acropora_sp.	acro3	7.69311
14.03.23	CT_32	Acropora_sp.	acro4	7.97767
14.03.23	CT_32	Acropora_sp.	acro5	11.2909
14.03.23	CT_32	Acropora_sp.	acro6	9.6
21.03.23	H2_32	Acropora_sp.	acro1	14.6495
21.03.23	H2_32	Acropora_sp.	acro2	14.2091
21.03.23	H2_32	Acropora_sp.	acro3	11
21.03.23	H2_32	Acropora_sp.	acro4	9.31673
21.03.23	H2_32	Acropora_sp.	acro5	8.9
21.03.23	H2_32	Acropora_sp.	acro6	11.0617
25.03.23	CT_26	Acropora_sp.	acro1	11.4086
25.03.23	CT_26	Acropora_sp.	acro2	13.8445
25.03.23	CT_26	Acropora_sp.	acro3	11.4781
25.03.23	CT_26	Acropora_sp.	acro4	13.6166
25.03.23	CT_26	Acropora_sp.	acro5	12.3
25.03.23	CT_26	Acropora_sp.	acro6	16.5562
09.03.23	H2_26	Pocillopora_verrucosa	poci1	7.48938
09.03.23	H2_26	Pocillopora_verrucosa	poci2	11.3383
09.03.23	H2_26	Pocillopora_verrucosa	poci3	8.99181
09.03.23	H2_26	Pocillopora_verrucosa	poci4	11.7499
09.03.23	H2_26	Pocillopora_verrucosa	poci5	6.88981
09.03.23	H2_26	Pocillopora_verrucosa	poci6	8.26913
14.03.23	CT_32	Pocillopora_verrucosa	poci1	7.94702
14.03.23	CT_32	Pocillopora_verrucosa	poci2	7.74597
14.03.23	CT_32	Pocillopora_verrucosa	poci3	9.5
14.03.23	CT_32	Pocillopora_verrucosa	poci4	9.5
14.03.23	CT_32	Pocillopora_verrucosa	poci5	9.49654
14.03.23	CT_32	Pocillopora_verrucosa	poci6	8.8
21.03.23	H2_32	Pocillopora_verrucosa	poci1	7.69753
21.03.23	H2_32	Pocillopora_verrucosa	poci2	9.02931
21.03.23	H2_32	Pocillopora_verrucosa	poci3	8.19364
21.03.23	H2_32	Pocillopora_verrucosa	poci4	7.60538
21.03.23	H2_32	Pocillopora_verrucosa	poci5	8.97351
21.03.23	H2_32	Pocillopora_verrucosa	poci6	8.4
25.03.23	CT_26	Pocillopora_verrucosa	poci1	6.44851
25.03.23	CT_26	Pocillopora_verrucosa	poci2	12.5388
25.03.23	CT_26	Pocillopora_verrucosa	poci3	10.3838
25.03.23	CT_26	Pocillopora_verrucosa	poci4	8.87967
25.03.23	CT_26	Pocillopora_verrucosa	poci5	13.66
25.03.23	CT_26	Pocillopora_verrucosa	poci6	10.7523

## Sheet: Ek
Date	Treatment	Species	Colony	Ek_[μmol_photons_m^-2_s^-1]
09.03.23	H2_26	Acropora_sp.	acro1	59.9164
09.03.23	H2_26	Acropora_sp.	acro2	63.3999
09.03.23	H2_26	Acropora_sp.	acro3	53.2136
09.03.23	H2_26	Acropora_sp.	acro4	64.2197
09.03.23	H2_26	Acropora_sp.	acro5	45.2279
09.03.23	H2_26	Acropora_sp.	acro6	61.5703
14.03.23	CT_32	Acropora_sp.	acro1	66.0968
14.03.23	CT_32	Acropora_sp.	acro2	84.7517
14.03.23	CT_32	Acropora_sp.	acro3	51.6969
14.03.23	CT_32	Acropora_sp.	acro4	85.4273
14.03.23	CT_32	Acropora_sp.	acro5	75.9877
14.03.23	CT_32	Acropora_sp.	acro6	48
21.03.23	H2_32	Acropora_sp.	acro1	100.78
21.03.23	H2_32	Acropora_sp.	acro2	114.404
21.03.23	H2_32	Acropora_sp.	acro3	55
21.03.23	H2_32	Acropora_sp.	acro4	92.7114
21.03.23	H2_32	Acropora_sp.	acro5	44.5
21.03.23	H2_32	Acropora_sp.	acro6	87.3202
25.03.23	CT_26	Acropora_sp.	acro1	76.2978
25.03.23	CT_26	Acropora_sp.	acro2	72.5906
25.03.23	CT_26	Acropora_sp.	acro3	81.574
25.03.23	CT_26	Acropora_sp.	acro4	92.4282
25.03.23	CT_26	Acropora_sp.	acro5	61.5
25.03.23	CT_26	Acropora_sp.	acro6	111.633
09.03.23	H2_26	Pocillopora_verrucosa	poci1	41.1569
09.03.23	H2_26	Pocillopora_verrucosa	poci2	72.2081
09.03.23	H2_26	Pocillopora_verrucosa	poci3	82.9068
09.03.23	H2_26	Pocillopora_verrucosa	poci4	66.5477
09.03.23	H2_26	Pocillopora_verrucosa	poci5	43.2514
09.03.23	H2_26	Pocillopora_verrucosa	poci6	56.1606
14.03.23	CT_32	Pocillopora_verrucosa	poci1	42.8479
14.03.23	CT_32	Pocillopora_verrucosa	poci2	70.1882
14.03.23	CT_32	Pocillopora_verrucosa	poci3	47.5
14.03.23	CT_32	Pocillopora_verrucosa	poci4	47.5
14.03.23	CT_32	Pocillopora_verrucosa	poci5	53.9348
14.03.23	CT_32	Pocillopora_verrucosa	poci6	44
21.03.23	H2_32	Pocillopora_verrucosa	poci1	39.5575
21.03.23	H2_32	Pocillopora_verrucosa	poci2	66.9895
21.03.23	H2_32	Pocillopora_verrucosa	poci3	52.4361
21.03.23	H2_32	Pocillopora_verrucosa	poci4	30.0131
21.03.23	H2_32	Pocillopora_verrucosa	poci5	61.2096
21.03.23	H2_32	Pocillopora_verrucosa	poci6	42
25.03.23	CT_26	Pocillopora_verrucosa	poci1	57.6079
25.03.23	CT_26	Pocillopora_verrucosa	poci2	72.6222
25.03.23	CT_26	Pocillopora_verrucosa	poci3	73.1705
25.03.23	CT_26	Pocillopora_verrucosa	poci4	54.1067
25.03.23	CT_26	Pocillopora_verrucosa	poci5	81.0066
25.03.23	CT_26	Pocillopora_verrucosa	poci6	57.7111

## Sheet: Chlorophyll + Symbiont Density
Date	Treatment	Species	Colony	Chla_[µg_cm^-2]	Chlc2_[µg_cm^-2]	Symbiodiniaceae_cell_density_[cm^-2]	Chla_[pg_cells^-1]	Chlc2_[pg_cells^-1]
09.03.23	H2_26	Acropora_sp.	acro1	0.371397	0.215151	124239	2.98937	1.73175
09.03.23	H2_26	Acropora_sp.	acro2	0.294956	0.0977124	82279.2	3.58482	1.18757
09.03.23	H2_26	Acropora_sp.	acro3	0.330331	0.186113	9875	33.4512	18.8468
09.03.23	H2_26	Acropora_sp.	acro4	0.648372	0.431335	50461.5	12.8488	8.54779
09.03.23	H2_26	Acropora_sp.	acro5	0.42244	0.183648	306302	1.37916	0.599567
09.03.23	H2_26	Acropora_sp.	acro6	0.487645	0.156855	118725	4.10736	1.32117
14.03.23	CT_32	Acropora_sp.	acro1	0.188358	0.093929	93564.1	2.01315	1.0039
14.03.23	CT_32	Acropora_sp.	acro2	0.0786064	0.0187794	8256.41	9.52065	2.27453
14.03.23	CT_32	Acropora_sp.	acro3	0.11193	0.160613	17365.4	6.44561	9.24902
14.03.23	CT_32	Acropora_sp.	acro4	0.460159	0.310132	55749	8.25413	5.563
14.03.23	CT_32	Acropora_sp.	acro5	0.340348	0.157071	45769.2	7.43618	3.43181
14.03.23	CT_32	Acropora_sp.	acro6	0.405394	0.170864	19171.6	21.1455	8.91235
21.03.23	H2_32	Acropora_sp.	acro1	0.357054	0.222084	84230.8	4.23899	2.63661
21.03.23	H2_32	Acropora_sp.	acro2	0.270321	0.129728	29423.1	9.18739	4.40907
21.03.23	H2_32	Acropora_sp.	acro3	0.231084	0.179128	8653.85	26.7031	20.6993
21.03.23	H2_32	Acropora_sp.	acro4	0.231457	0.175627	24553.8	9.4265	7.15273
21.03.23	H2_32	Acropora_sp.	acro5	0.479892	0.286824	16703.3	28.7304	17.1717
21.03.23	H2_32	Acropora_sp.	acro6	0.35574	0.107262	38339.2	9.27877	2.7977
25.03.23	CT_26	Acropora_sp.	acro1	0.136863	0.0558962	50240.4	2.72416	1.11258
25.03.23	CT_26	Acropora_sp.	acro2	0.375594	0.219577	35144.2	10.6872	6.24787
25.03.23	CT_26	Acropora_sp.	acro3	0.266507	0.183018	26538.5	10.0423	6.89631
25.03.23	CT_26	Acropora_sp.	acro4	0.336461	0.186292	79395.6	4.23778	2.34638
25.03.23	CT_26	Acropora_sp.	acro5	0.275579	0.158094	75461.5	3.65191	2.09503
25.03.23	CT_26	Acropora_sp.	acro6	0.420206	0.252024	89008.5	4.72097	2.83146
09.03.23	H2_26	Pocillopora_verrucosa	poci1	0.402755	0.156299	603497	0.66737	0.258989
09.03.23	H2_26	Pocillopora_verrucosa	poci2	0.378208	0.132922	499624	0.756985	0.266044
09.03.23	H2_26	Pocillopora_verrucosa	poci3	0.549416	0.244444	289011	1.90102	0.845794
09.03.23	H2_26	Pocillopora_verrucosa	poci4	0.399577	0.147389	380714	1.04954	0.387138
09.03.23	H2_26	Pocillopora_verrucosa	poci5	0.747271	0.266098	273077	2.73648	0.974442
09.03.23	H2_26	Pocillopora_verrucosa	poci6	0.5124	0.173461	202179	2.53438	0.857957
14.03.23	CT_32	Pocillopora_verrucosa	poci1	0.614372	0.204283	227692	2.69825	0.89719
14.03.23	CT_32	Pocillopora_verrucosa	poci2	1.66073	0.54892	1.08702e+06	1.52779	0.504977
14.03.23	CT_32	Pocillopora_verrucosa	poci3	0.894882	0.348502	418269	2.13949	0.833201
14.03.23	CT_32	Pocillopora_verrucosa	poci4	0.661672	0.244672	397466	1.66473	0.615579
14.03.23	CT_32	Pocillopora_verrucosa	poci5	1.49379	0.567624	587099	2.54436	0.966828
14.03.23	CT_32	Pocillopora_verrucosa	poci6	0.88557	0.281016	532212	1.66394	0.528015
21.03.23	H2_32	Pocillopora_verrucosa	poci1	0.335951	0.114794	603322	0.556835	0.19027
21.03.23	H2_32	Pocillopora_verrucosa	poci2	1.00581	0.346578	774844	1.29808	0.447287
21.03.23	H2_32	Pocillopora_verrucosa	poci3	0.426545	0.134729	698832	0.610368	0.192792
21.03.23	H2_32	Pocillopora_verrucosa	poci4	1.37555	0.457444	588462	2.33754	0.777355
21.03.23	H2_32	Pocillopora_verrucosa	poci5	1.19708	0.419433	662604	1.80663	0.633008
21.03.23	H2_32	Pocillopora_verrucosa	poci6	0.646088	0.206336	428138	1.50907	0.481938
25.03.23	CT_26	Pocillopora_verrucosa	poci1	0.347686	0.12515	394154	0.882107	0.317515
25.03.23	CT_26	Pocillopora_verrucosa	poci2	1.08432	0.368679	800481	1.35459	0.460572
25.03.23	CT_26	Pocillopora_verrucosa	poci3	1.20791	0.452863	810646	1.49006	0.558645
25.03.23	CT_26	Pocillopora_verrucosa	poci4	0.527472	0.273005	335077	1.57418	0.814754
25.03.23	CT_26	Pocillopora_verrucosa	poci5	1.59293	0.558207	993887	1.60273	0.561641
25.03.23	CT_26	Pocillopora_verrucosa	poci6	0.77271	0.307011	433675	1.78177	0.707927
